# Supplementary material for: From buds to shoots: insights into grapevine development from the Witch’s Broom bud sport
Source: BMC Plant Biol. 2024 Apr 16;24:283. doi: 10.1186/s12870-024-04992-y (PMC11020879; doi:10.1186/s12870-024-04992-y)
Supplement: Supplementary file 5 — Supplementary Material 5 [file 12870_2024_4992_MOESM5_ESM.xlsx]

## Sheet: Table S1
Table S1 Summary of sequencing statistics for Illumina and Oxford Nanopore Technologies sequencing data used in this study.
Sample	Sequencing method	Raw Reads						Prepped Reads
		Count	Total bases	Coverage*	Mean read length	Read length N50	Mean read quality	Count	Total bases	Coverage*	Mean read length	Read length N50	Mean read quality
Dakapo WT	Illumina	170934212	25640131800	56	NA	NA	NA	170227154	25057617678	54	NA	NA	NA
	Oxford Nanopore Technologies	1071629	9467034233	20.5225	8834.2	13503	12.7	1050683	9459884368	20.507	9003.6	13507	12.7
Dakapo WB	Illumina	177997190	26699578500	58	NA	NA	NA	177319094	26163182486	57	NA	NA	NA
	Oxford Nanopore Technologies	1726232	14266439411	31	8264.5	12891	12.9	1694440	14255372504	31	8413	12896	12.9
Merlot WT	Illumina	154484854	23172728100	50	NA	NA	NA	153813944	22630412092	49	NA	NA	NA
	Oxford Nanopore Technologies	1549864	12760680483	28	8233.4	12910	12.8	1519895	12749657500	28	8388.5	12914	12.8
Merlot WB	Illumina	152948766	22942314900	50	NA	NA	NA	152354672	22423685659	49	NA	NA	NA
	Oxford Nanopore Technologies	957151	8534616566	19	8916.7	14479	12.8	937487	8527587428	18	9096.2	14486	12.8
*Coverage assumes a 461.3-Mb genome size (the size of the Genoscope 12X.v2 assembly)
