# Supplementary material for: From buds to shoots: insights into grapevine development from the Witch’s Broom bud sport
Source: BMC Plant Biol. 2024 Apr 16;24:283. doi: 10.1186/s12870-024-04992-y (PMC11020879; doi:10.1186/s12870-024-04992-y)
Supplement: Supplementary file 15 — Supplementary Material 15 [file 12870_2024_4992_MOESM15_ESM.xls]

## Sheet: Ritter_et_al_2024_Table_S5
Table S5 High impact, heterozygous mutations within GSVIVG01008260001 that are shared between Merlot WT and Merlot WB.
Position	Variant Type
chr17:4031607	frameshift deletion
chr17:4031677	frameshift deletion
chr17:4031683	frameshift insertion
chr17:4033886	splicing
